# Supplementary material for: Development and Validation of a Standardised Genomic Tool for Conservation Management of the Koala (Phascolarctos cinereus)
Source: Animals (Basel). 2025 Nov 21;15(23):3375. doi: 10.3390/ani15233375 (PMC12691185; doi:10.3390/ani15233375)
Supplement: Supplementary file 1 [file animals-15-03375-s001.zip]

Archive with 1 entries (1 files):
- animals-3938233-supplementary.pdf
